# Supplementary material for: Genome-wide analysis of transcription-coupled repair reveals novel transcription events in Caenorhabditis elegans
Source: PLoS Genet. 2024 Jul 19;20(7):e1011365. doi: 10.1371/journal.pgen.1011365 (PMC11290646; doi:10.1371/journal.pgen.1011365)
Supplement: S1 Table — Summary of C. elegans CPD XR-seq samples across different timepoints and replicates. Total_mapped: total mapped reads. Dedup: deduplicated reads. Mapq: reads with mapping quality > 20 (reads that are equally mapped to multiple genomic locations are removed with this QC). Chr: reads mapped to chrI, II, III, IV, V, X. Qwidth: reads with lengths 19–24. GenebodyPromoter: reads mapped to genes and 2 Kb upstream of transcription start sites (i.e., promoters). Genebody: reads mapped to genes. (XLSX) [file pgen.1011365.s013.xlsx]

## Sheet: Supplementary_Table_1_New
Sample	Genotype	Damage	Timepoint	Replicate	UVB	Total_mapped	Dedup	Mapq	Chr	Qwidth	Genebodypromoter	Genebody
XR_seq_WT_noUV_C_elegans_CPD_rep1	WT	No_UV	NA	rep1	0	459991	458110	24411	24334	10144	8820	6244
XR_seq_WT_noUV_C_elegans_CPD_rep2				rep2	0	450109	447722	28609	28503	12785	11114	7969
XR_seq_WT_C_elegans_CPD_1h_rep1		CPD	1h	rep1	4000	21236673	20736814	16259281	16243756	7971377	6861612	4429060
XR_seq_WT_C_elegans_CPD_1h_rep2				rep2	4000	8936703	8165309	5939887	5936339	2862800	2467345	1624521
XR_seq_CSB_C_elegans_CPD_1h_rep1	CSB	CPD	1h	rep1	4000	18325556	18040700	13791578	13783275	6501325	5551605	3547344
XR_seq_CSB_C_elegans_CPD_1h_rep2				rep2	4000	37970895	36961311	27920512	27899498	12726720	10871991	7050716
XR_seq_XPC_C_elegans_CPD_5min_rep1	XPC	CPD	5min	rep1	4000	5837318	5763808	4072843	4053858	1452895	1300422	981492
XR_seq_XPC_C_elegans_CPD_5min_rep2				rep2	4000	4302562	4264267	2958176	2944500	1067358	954165	719738
XR_seq_XPC_C_elegans_CPD_1h_rep1			1h	rep1	4000	1717268	1710614	524924	522437	227281	211003	166995
XR_seq_XPC_C_elegans_CPD_1h_rep2				rep2	4000	5843021	5804098	4092344	4077700	1921303	1731004	1274284
XR_seq_XPC_C_elegans_CPD_8h_rep1			8h	rep1	4000	1340986	1327771	746362	743063	314802	280403	201968
XR_seq_XPC_C_elegans_CPD_8h_rep2				rep2	4000	3094513	3042372	1355727	1346939	403994	355247	250147
XR_seq_XPC_C_elegans_CPD_16h_rep1			16h	rep1	4000	1082126	1072088	590778	588731	259173	230254	165860
XR_seq_XPC_C_elegans_CPD_16h_rep2				rep2	4000	1704743	1656693	982544	976155	357955	315907	224116
XR_seq_XPC_C_elegans_CPD_24h_rep1			24h	rep1	4000	684978	679498	419344	417964	196339	173972	123874
XR_seq_XPC_C_elegans_CPD_24h_rep2				rep2	4000	1404716	1389973	814922	810876	316865	278957	197723
XR_seq_XPC_C_elegans_CPD_48h_rep1			48h	rep1	4000	2943738	2844139	1969532	1952041	1023631	897604	619118
XR_seq_XPC_C_elegans_CPD_48h_rep2				rep2	4000	5145059	5055556	3671400	3654971	1685725	1484541	1041861
