# Supplementary material for: Genome-wide analysis of transcription-coupled repair reveals novel transcription events in Caenorhabditis elegans
Source: PLoS Genet. 2024 Jul 19;20(7):e1011365. doi: 10.1371/journal.pgen.1011365 (PMC11290646; doi:10.1371/journal.pgen.1011365)
Supplement: S2 Table — The ratio of read counts from the TS to those from both the TS and NTS serves as a proxy for TCR. xpc-1 exemplified the strongest TCR, while csb-1 mutants showed depleted TCR as expected. TCR in WT samples was mixed with global repair, while TCR in WT samples without UV treatment reflected background noise. (XLSX) [file pgen.1011365.s014.xlsx]

## Sheet: Supplementary_Table_2_New
Genotype	Damage	Timepoint	Replicate	Transcription-Coupled Repair: TS/(TS+NTS)
				Lower.Quartile	Median	Upper.Quartile
WT	No_UV	NA	rep1	0	0.5	1
			rep2	0	0.5	1
	CPD	1h	rep1	0.5083	0.5517	0.6072
			rep2	0.5055	0.5619	0.6269
CSB	CPD	1h	rep1	0.4651	0.501	0.5442
			rep2	0.4735	0.5035	0.536
XPC	CPD	5min	rep1	0.6416	0.7802	0.859
			rep2	0.6341	0.7808	0.8648
		1h	rep1	0.7143	0.875	0.9697
			rep2	0.7165	0.831	0.9066
		8h	rep1	0.5833	0.75	0.8571
			rep2	0.5294	0.6667	0.7826
		16h	rep1	0.6209	0.754	0.8667
			rep2	0.5667	0.7059	0.8235
		24h	rep1	0.6219	0.7826	0.9
			rep2	0.5714	0.7044	0.8122
		48h	rep1	0.5714	0.6923	0.7954
			rep2	0.5985	0.7244	0.8243
