# Supplementary material for: Genome-wide analysis of transcription-coupled repair reveals novel transcription events in Caenorhabditis elegans
Source: PLoS Genet. 2024 Jul 19;20(7):e1011365. doi: 10.1371/journal.pgen.1011365 (PMC11290646; doi:10.1371/journal.pgen.1011365)
Supplement: S3 Table — (XLSX) [file pgen.1011365.s015.xlsx]

## Sheet: Sheet1
Epigenomics		Measures	C. elegans stage	Accession number and bigWig file
ATAC-seq		Chromatin accessibility	L1	GSE114439_atac_wt_l1.bw
DNase-seq		DNase I hypersensitivity	L1	GSM3142662_dnase_wt_l1_rep1_100U_ml.bw
ChIP-seq	H3K4me1	Histone modification (activation)	L1	GSE114440_H3K4me1_wt_l1.bw
	H3K4me3	Histone modification (activation)	L1	GSE114440_H3K4me3_wt_l1.bw
	H3K27me3	Histone modification (repression)	L1	GSE114440_H3K27me3_wt_l1.bw
capped RNA-seq
small capped		RNA 20-100 nt	L1	GSE114490_scap_wt_l1_fwd.bw-GSE114490_scap_wt_l1_rev.bw
long capped		RNA >200 nt	L1	GSE114483_lcap_wt_l1_linear_fwd.bw-GSE114483_lcap_wt_l1_linear_rev.bw
